# Supplementary material for: Integrated Transcriptomic and Proteomic Analyses Reveal Molecular Mechanism of Response to Heat Shock in Morchella sextelata
Source: J Fungi (Basel). 2025 Jan 18;11(1):76. doi: 10.3390/jof11010076 (PMC11766532; doi:10.3390/jof11010076)
Supplement: Supplementary file 1 [file jof-11-00076-s001.zip › Supplementary file 6.xlsx]

## Sheet: Sheet1
Table S1. Primers of eight target genes for RT-PCR
Gene names	Primer ID	Primer sequence
RSP5	D15AGene04687.t1-F	AGGAGGGAAACGATGAGTGG
RSP5	D15AGene04687.t1-R	AGGGCTTCTCACTTTCCTCC
HSP78	D15AGene05378.t1-F	GGCGAGTGATAACCGTCCTA
HSP78	D15AGene05378.t1-R	GCGTCCTCATACCCGACATA
HSP60	D15AGene08780.t1-F	GTCATGAACGACGCTACCAC
HSP60	D15AGene08780.t1-R	GCGTTCTTGGAAGCCTTCAA
HSP104	D15AGene07144.t1-F	GGAATGGACGCTGCAAATCT
HSP104	D15AGene07144.t1-R	TCGTATCGCTCCTTGAGACC
