# Supplementary material for: Integrated Transcriptomic and Proteomic Analyses Reveal Molecular Mechanism of Response to Heat Shock in Morchella sextelata
Source: J Fungi (Basel). 2025 Jan 18;11(1):76. doi: 10.3390/jof11010076 (PMC11766532; doi:10.3390/jof11010076)
Supplement: Supplementary file 1 [file jof-11-00076-s001.zip › Supplementary file 1.xlsx]

## Sheet: Table S1
	Table S1. Growth rate of M .sextelata mycelium under different tempurature (H, 28℃；N,18℃)
Strain	Tempurature	G1 (mm/h)	G2 (mm/h)	G3 (mm/h)	G4 (mm/h)	G5 (mm/h)	G6 (mm/h)	G7 (mm/h)	G8 (mm/h)	G9 (mm/h)
D	H	0.322967	0.248562	0.22172	0.206085	0.200842	0.210591	0.187717	0.152727	0.0234834
D	H	0.330144	0.234753	0.22172	0.176644	0.220279	0.227217	0.264195	0.218182	0.0117417
D	H	0.31579	0.220944	0.209402	0.176644	0.194363	0.221675	0.257242	0.229091	0.0293542
D	H	0.308613	0.227849	0.289468	0.176644	0.226757	0.182882	0.201622	0.152727	0.0176125
D	H	0.330144	0.220944	0.295627	0.217861	0.181406	0.243842	0.19467	0.152727	0.0176125
C	H	0.251197	0.220944	0.301785	0.211973	0.187885	0.0591133	NA	NA	NA
C	H	0.272728	0.227849	0.270991	0.182532	0.181406	0.0295567	NA	NA	NA
C	H	0.251197	0.207135	0.289468	0.176644	0.220279	0.0591133	NA	NA	NA
C	H	0.294259	0.220944	0.184767	0.206085	0.226757	0.0147783	NA	NA	NA
C	H	0.301436	0.289989	0.270991	0.353288	0.174927	0.0369458	NA	NA	NA
D	N	0.392334	0.368179	0.413043	0.527782	0.443691	0.478992	0.409433	0.354545	0.375734
D	N	0.405863	0.394477	0.398551	0.554171	0.42187	0.630252	0.307075	0.398182	0.369863
D	N	0.392334	0.361604	0.423913	0.4838	0.450965	0.487395	0.39137	0.349091	0.405088
D	N	0.385569	0.361604	0.398551	0.510189	0.385502	0.529412	0.385349	0.365455	0.363992
D	N	0.378805	0.35503	0.384058	0.492597	0.407323	0.470588	0.33718	0.36	0.422701
C	N	0.385569	0.408941	0.394928	0.448615	0.414597	0.462185	0.403412	0.343636	0.41683
C	N	0.378805	0.381328	0.391304	0.527782	0.42187	0.487395	0.379328	0.365455	0.369863
C	N	0.351748	0.328731	0.384058	0.431022	0.400049	0.462185	0.325138	0.349091	0.405088
C	N	0.365276	0.348455	0.391304	0.4838	0.414597	0.462185	0.379328	0.398182	0.334638
C	N	0.385569	0.401052	0.391304	0.466207	0.400049	0.445378	0.451581	0.370909	0.422701

## Sheet: Table S2
Table S2. Yields of two Strains Cultivated in Baoshan and Liaocheng bases
City of Cultivation	Strain ID	Cultivated area (ha)	Yield (kg)	Per unit output (kg/ha)
Baoshan City (extreme environment)	Strain C	0.12	59.6	496.67
	Strain D	0.12	328.6	2664.32
Liaocheng City (Suitable environment)	Strain C	0.13	600.67	4620.54
	Strain D	0.13	598.48	4603.69

## Sheet: Table S3
Table S3. Transcriptome data statistics
sampleId	originBases(G)	Total Raw Reads	Total Clean Reads	failedReads	passRate	DuplicationRate	Q30(%)	RawDataSize(G)	Clean Base nums	CleanBasesSizes(G)	Expressed Gene
CH1a	6.15	44123648	43524774	598874	0.9862	0.4238	95.17	6.14656	6512468691	6.06521	7576
CH1b	6	43089182	42458728	630454	0.9852	0.4129	95.29	6.00026	6350898995	5.91474	7569
CH1c	6.1	43778608	43207860	570748	0.9868	0.4134	95.4	6.09846	6465071835	6.02107	7425
CN1a	5.45	39136202	38518994	617208	0.984	0.4036	94.7	5.45199	5764059963	5.3682	7487
CN1b	5.55	39861044	39279548	581496	0.9852	0.414	95.11	5.55235	5877203045	5.47357	7475
CN1c	5.77	41409146	40848154	560992	0.9863	0.3977	95.51	5.7686	6112382423	5.6926	7480
DH1a	5.69	40849036	40217406	631630	0.9843	0.3993	94.91	5.68868	6016104316	5.60293	7649
DH1b	5.33	38305876	37697048	608828	0.9838	0.3956	95.14	5.33429	5639065986	5.25179	7701
DH1c	5.69	40826338	39917146	909192	0.9772	0.3778	91.58	5.68632	5972114982	5.56197	7617
DN1a	6.26	44916212	44258854	657358	0.9851	0.4229	95.79	6.25538	6621369731	6.16663	7583
DN1b	5.55	39848698	39279374	569324	0.9855	0.4183	95.14	5.55057	5877008182	5.47339	7497
DN1c	5.74	41223254	40537980	685274	0.9831	0.3912	95.06	5.73754	6061091919	5.64483	7568
CH2a	5.71	41078920	40568440	510480	0.9874	0.4087	95.41	5.71456	6061562187	5.64527	7571
CH2b	5.4	38758408	38353044	405364	0.9894	0.4031	95.36	5.398	5736880804	5.34289	7622
CH2c	6.01	43159280	42633782	525498	0.9877	0.4513	95.42	6.01144	6378392291	5.94034	7732
CN2a	5.91	42440328	41995418	444910	0.9894	0.4292	95.34	5.91283	6284162915	5.85258	7569
CN2b	5.98	42908498	42272230	636268	0.9849	0.425	95.11	5.97597	6324075507	5.88975	7619
CN2c	5.7	40907740	40230488	677252	0.9832	0.4062	95.3	5.69802	6020046807	5.60661	7551
DH2a	5.87	42135098	41468874	666224	0.9839	0.3766	94.41	5.86842	6203867969	5.7778	7578
DH2b	5.65	40595910	40011020	584890	0.9854	0.4033	95.26	5.65494	5986744026	5.57559	7567
DH2c	5.6	40197368	39580960	616408	0.9844	0.3986	94.41	5.59793	5920826622	5.5142	7539
DN2a	5.57	40024264	39411746	612518	0.9845	0.4043	95.38	5.57406	5896249924	5.49131	7425
DN2b	6.03	43315468	42716176	599292	0.986	0.4191	95.43	6.03461	6392517367	5.9535	7654
DN2c	6.23	44734340	44122906	611434	0.9861	0.4142	94.98	6.22938	6599748705	6.14649	7600
CH3a	6.96	50047734	49526762	520972	0.9895	0.3799	95.71	6.96234	7399920739	6.89171	7708
CH3b	6.03	43266830	42799068	467762	0.9891	0.3927	95.4	6.02763	6403812235	5.96401	7674
CH3c	6.79	48761470	48153162	608308	0.9874	0.4259	95.54	6.78904	7201030851	6.70648	7579
CN3a	5.7	40991316	40315936	675380	0.9832	0.3877	95.11	5.70427	6026837419	5.61293	7508
CN3b	5.8	41609964	40993046	616918	0.985	0.3928	94.86	5.79637	6133836995	5.71258	7525
CN3c	5.62	40308742	39776354	532388	0.9866	0.4081	95.39	5.61525	5951814732	5.54306	7516
DH3a	5.71	41008182	40434404	573778	0.9858	0.3671	94.82	5.7109	6048221376	5.63285	7602
DH3b	5.78	41524654	40882210	642444	0.9843	0.4255	95.42	5.78313	6116228212	5.69618	7698
DH3c	6.05	43444862	42839112	605750	0.9859	0.4029	95.17	6.05143	6409369090	5.96919	7733
DN3a	6.01	43122526	42539292	583234	0.9863	0.417	95.35	6.00519	6363165211	5.92616	7625
DN3b	5.7	40950258	40397472	552786	0.9863	0.4065	94.93	5.70317	6043069169	5.62805	7371
DN3c	5.86	42078322	41347292	731030	0.9823	0.4194	94.76	5.86166	6187562623	5.76262	7581

## Sheet: Table S4
Table S4. Proteomic data statistics
SamplesID	Protein
CH1a	4961
CH1b	5157
CH1c	5174
CH2a	5184
CH2b	5319
CH2c	5227
CH3a	5364
CH3b	5429
CH3c	5442
CN1a	5249
CN1b	5287
CN1c	5251
CN2a	5320
CN2b	5355
CN2c	5290
CN3a	5385
CN3b	5403
CN3c	5358
DH1a	4946
DH1b	5046
DH1c	5085
DH2a	5114
DH2a	5160
DH2b	5140
DH3a	5057
DH3b	5217
DH3c	4939
DN1a	4824
DN1b	5210
DN1c	5137
DN2a	5187
DN2b	5231
DN2c	5124
DN3a	5304
DN3b	5133
DN3c	5296

## Sheet: Table S5
Table S5. Spearman's rank correlation coefficient of each sample
Samples	Spearman's rank correlation coefficient	p value
CH1a	0.464211	1.89977e-251
CH1b	0.443623	2.92782e-227
CH1c	0.440695	5.92447e-224
CH2a	0.467472	1.96296e-255
CH2b	0.419612	4.39363e-201
CH2c	0.401039	3.00571e-182
CH3a	0.555571	0
CH3b	0.54891	0
CH3c	0.504171	2.09348e-303
CN1a	0.463847	5.25825e-251
CN1b	0.453658	7.67665e-239
CN1c	0.432555	6.24694e-215
CN2a	0.447781	5.17648e-232
CN2b	0.435727	2.04037e-218
CN2c	0.407879	4.78469e-189
CN3a	0.509716	0
CN3b	0.482922	6.43102e-275
CN3c	0.455637	3.58845e-241
DH1a	0.476329	1.75784e-266
DH1b	0.453334	1.84114e-238
DH1c	0.397659	5.99839e-179
DH2a	0.436971	8.54308e-220
DH2a	0.388208	6.37761e-170
DH2b	0.357084	3.15857e-142
DH3a	0.473023	2.55494e-262
DH3b	0.463337	2.18842e-250
DH3c	0.449925	1.73354e-234
DN1a	0.440197	2.14888e-223
DN1b	0.43863	1.21658e-221
DN1c	0.431239	1.70642e-213
DN2a	0.384964	6.84122e-167
DN2b	0.358935	8.65983e-144
DN2c	0.346849	8.98094e-134
DN3a	0.423615	2.66207e-205
DN3b	0.420159	1.17428e-201
DN3c	0.395901	3.01591e-177

## Sheet: Table S6
Table S6. KEGG enrichment result of first quadrant
id	num	per	ratio	class	ID	Pvalue	Qvalue
Ribosome	55	87.302	0.433	Genetic Information Processing	ko03010	1.06268e-72	1.48776e-71
Alanine, aspartate and glutamate metabolism	2	3.175	0.061	Metabolism	ko00250	0.150144	1
Sulfur relay system	1	1.587	0.077	Genetic Information Processing	ko04122	0.240274	1
Nitrogen metabolism	1	1.587	0.04	Metabolism	ko00910	0.411115	1
Homologous recombination	1	1.587	0.029	Genetic Information Processing	ko03440	0.524118	1
Cyanoamino acid metabolism	1	1.587	0.026	Metabolism	ko00460	0.563083	1
Glycerophospholipid metabolism	1	1.587	0.017	Metabolism	ko00564	0.709276	1
Glycine, serine and threonine metabolism	1	1.587	0.014	Metabolism	ko00260	0.775534	1
Nucleocytoplasmic transport	1	1.587	0.013	Genetic Information Processing	ko03013	0.79853	1
Spliceosome	1	1.587	0.008	Genetic Information Processing	ko03040	0.932342	1
Cell cycle - yeast	1	1.587	0.008	Cellular Processes	ko04111	0.940721	1
Biosynthesis of amino acids	1	1.587	0.007	Metabolism	ko01230	0.958391	1
Biosynthesis of secondary metabolites	2	3.175	0.004	Metabolism	ko01110	0.999958	1
Metabolic pathways	4	6.349	0.003	Metabolism	ko01100	1	1

## Sheet: Table S7
Table S7. KEGG enrichment result of third quadrant
id	num	per	ratio	class	ID	Pvalue	Qvalue
Metabolic pathways	28	77.778	0.02	Metabolism	ko01100	0.000189169	0.00775593
Glutathione metabolism	4	11.111	0.082	Metabolism	ko00480	0.0024665	0.0505633
Biosynthesis of various plant secondary metabolites	3	8.333	0.091	Metabolism	ko00999	0.0066539	0.0815109
Biosynthesis of secondary metabolites	13	36.111	0.024	Metabolism	ko01110	0.00810735	0.0815109
Cyanoamino acid metabolism	3	8.333	0.077	Metabolism	ko00460	0.0106131	0.0815109
Biosynthesis of various other secondary metabolites	1	2.778	1	Metabolism	ko00997	0.0119284	0.0815109
Tyrosine metabolism	3	8.333	0.061	Metabolism	ko00350	0.0197239	0.115526
Cysteine and methionine metabolism	3	8.333	0.05	Metabolism	ko00270	0.0335099	0.171738
Phenylalanine metabolism	2	5.556	0.062	Metabolism	ko00360	0.0548658	0.249944
Tryptophan metabolism	2	5.556	0.044	Metabolism	ko00380	0.0995417	0.408121
Pyruvate metabolism	2	5.556	0.041	Metabolism	ko00620	0.114845	0.423166
Ascorbate and aldarate metabolism	1	2.778	0.091	Metabolism	ko00053	0.123854	0.423166
Selenocompound metabolism	1	2.778	0.067	Metabolism	ko00450	0.165083	0.486277
Non-homologous end-joining	1	2.778	0.056	Genetic Information Processing	ko03450	0.194762	0.486277
beta-Alanine metabolism	1	2.778	0.048	Metabolism	ko00410	0.223413	0.486277
Amino sugar and nucleotide sugar metabolism	2	5.556	0.027	Metabolism	ko00520	0.22475	0.486277
Taurine and hypotaurine metabolism	1	2.778	0.042	Metabolism	ko00430	0.251073	0.486277
Biosynthesis of amino acids	3	8.333	0.02	Metabolism	ko01230	0.254748	0.486277
Arginine biosynthesis	1	2.778	0.038	Metabolism	ko00220	0.268978	0.486277
Starch and sucrose metabolism	2	5.556	0.023	Metabolism	ko00500	0.273851	0.486277
Methane metabolism	1	2.778	0.037	Metabolism	ko00680	0.277773	0.486277
ABC transporters	1	2.778	0.037	Environmental Information Processing	ko02010	0.277773	0.486277
Ubiquinone and other terpenoid-quinone biosynthesis	1	2.778	0.034	Metabolism	ko00130	0.295057	0.486277
Phenylalanine, tyrosine and tryptophan biosynthesis	1	2.778	0.034	Metabolism	ko00400	0.295057	0.486277
Riboflavin metabolism	1	2.778	0.032	Metabolism	ko00740	0.311939	0.486277
Pentose and glucuronate interconversions	1	2.778	0.031	Metabolism	ko00040	0.320231	0.486277
Glycerolipid metabolism	1	2.778	0.031	Metabolism	ko00561	0.320231	0.486277
Inositol phosphate metabolism	1	2.778	0.027	Metabolism	ko00562	0.360259	0.496787
Phosphatidylinositol signaling system	1	2.778	0.027	Environmental Information Processing	ko04070	0.360259	0.496787
Arginine and proline metabolism	1	2.778	0.026	Metabolism	ko00330	0.375619	0.496787
2-Oxocarboxylic acid metabolism	1	2.778	0.026	Metabolism	ko01210	0.375619	0.496787
Phagosome	1	2.778	0.023	Cellular Processes	ko04145	0.41247	0.528477
Glycolysis / Gluconeogenesis	1	2.778	0.02	Metabolism	ko00010	0.447202	0.555615
Glycine, serine and threonine metabolism	1	2.778	0.014	Metabolism	ko00260	0.572509	0.690379
Nucleocytoplasmic transport	1	2.778	0.013	Genetic Information Processing	ko03013	0.597998	0.700512
Ribosome biogenesis in eukaryotes	1	2.778	0.012	Genetic Information Processing	ko03008	0.631215	0.718884
Endocytosis	1	2.778	0.011	Cellular Processes	ko04144	0.661758	0.733299
Purine metabolism	1	2.778	0.009	Metabolism	ko00230	0.726051	0.78337
Protein processing in endoplasmic reticulum	1	2.778	0.009	Genetic Information Processing	ko04141	0.761142	0.799532
Carbon metabolism	1	2.778	0.008	Metabolism	ko01200	0.789223	0.799532
Cell cycle - yeast	1	2.778	0.008	Cellular Processes	ko04111	0.799532	0.799532

## Sheet: Table S8
Table S8. KEGG enrichment result of seventh quadrant
id	num	per	ratio	class	ID	Pvalue	Qvalue
Metabolic pathways	24	85.714	0.017	Metabolism	ko01100	2.93761e-05	0.00117504
Biosynthesis of secondary metabolites	14	50	0.025	Metabolism	ko01110	0.00012324	0.00246479
Biosynthesis of unsaturated fatty acids	2	7.143	0.182	Metabolism	ko01040	0.00433616	0.0578154
Fatty acid metabolism	3	10.714	0.07	Metabolism	ko01212	0.00688809	0.0647232
Lysine biosynthesis	2	7.143	0.133	Metabolism	ko00300	0.00809039	0.0647232
Steroid biosynthesis	2	7.143	0.095	Metabolism	ko00100	0.0156349	0.104232
Caffeine metabolism	1	3.571	0.333	Metabolism	ko00232	0.0275846	0.157626
Phenylalanine metabolism	2	7.143	0.062	Metabolism	ko00360	0.0346856	0.173428
Starch and sucrose metabolism	3	10.714	0.035	Metabolism	ko00500	0.0438137	0.194728
Cyanoamino acid metabolism	2	7.143	0.051	Metabolism	ko00460	0.0498027	0.199211
Monobactam biosynthesis	1	3.571	0.143	Metabolism	ko00261	0.0632249	0.213437
N-Glycan biosynthesis	2	7.143	0.043	Metabolism	ko00510	0.0694459	0.213437
Purine metabolism	3	10.714	0.028	Metabolism	ko00230	0.073074	0.213437
Tyrosine metabolism	2	7.143	0.041	Metabolism	ko00350	0.074703	0.213437
Other glycan degradation	1	3.571	0.067	Metabolism	ko00511	0.130765	0.347174
Biotin metabolism	1	3.571	0.062	Metabolism	ko00780	0.13887	0.347174
Amino sugar and nucleotide sugar metabolism	2	7.143	0.027	Metabolism	ko00520	0.152453	0.358712
Fatty acid biosynthesis	1	3.571	0.048	Metabolism	ko00061	0.178312	0.375395
beta-Alanine metabolism	1	3.571	0.048	Metabolism	ko00410	0.178312	0.375395
Porphyrin metabolism	1	3.571	0.038	Metabolism	ko00860	0.21601	0.411448
Terpenoid backbone biosynthesis	1	3.571	0.038	Metabolism	ko00900	0.21601	0.411448
Ubiquinone and other terpenoid-quinone biosynthesis	1	3.571	0.034	Metabolism	ko00130	0.237823	0.413605
Phenylalanine, tyrosine and tryptophan biosynthesis	1	3.571	0.034	Metabolism	ko00400	0.237823	0.413605
Valine, leucine and isoleucine degradation	1	3.571	0.03	Metabolism	ko00280	0.265997	0.419819
Biosynthesis of various plant secondary metabolites	1	3.571	0.03	Metabolism	ko00999	0.265997	0.419819
Thiamine metabolism	1	3.571	0.029	Metabolism	ko00730	0.272882	0.419819
Various types of N-glycan biosynthesis	1	3.571	0.026	Metabolism	ko00513	0.299805	0.437692
2-Oxocarboxylic acid metabolism	1	3.571	0.026	Metabolism	ko01210	0.306384	0.437692
Tryptophan metabolism	1	3.571	0.022	Metabolism	ko00380	0.344624	0.475344
Glutathione metabolism	1	3.571	0.02	Metabolism	ko00480	0.368979	0.491972
Biosynthesis of amino acids	2	7.143	0.014	Metabolism	ko01230	0.399286	0.493188
Galactose metabolism	1	3.571	0.018	Metabolism	ko00052	0.409516	0.493188
Glycerophospholipid metabolism	1	3.571	0.017	Metabolism	ko00564	0.420629	0.493188
Butanoate metabolism	1	3.571	0.017	Metabolism	ko00650	0.420629	0.493188
Cysteine and methionine metabolism	1	3.571	0.017	Metabolism	ko00270	0.43154	0.493188
Glycine, serine and threonine metabolism	1	3.571	0.014	Metabolism	ko00260	0.48319	0.536877
Oxidative phosphorylation	1	3.571	0.012	Metabolism	ko00190	0.539211	0.582931
Protein processing in endoplasmic reticulum	1	3.571	0.009	Genetic Information Processing	ko04141	0.671156	0.692762
Meiosis - yeast	1	3.571	0.008	Cellular Processes	ko04113	0.677474	0.692762
RNA degradation	1	3.571	0.008	Genetic Information Processing	ko03018	0.692762	0.692762

## Sheet: Table S9
Table S9. KEGG enrichment result of nineth quadrant
id	num	per	ratio	class	ID	Pvalue	Qvalue
Metabolic pathways	10	90.909	0.007	Metabolism	ko01100	0.00361502	0.0614553
Sesquiterpenoid and triterpenoid biosynthesis	1	9.091	0.25	Metabolism	ko00909	0.0145068	0.0946786
Galactose metabolism	2	18.182	0.036	Metabolism	ko00052	0.016708	0.0946786
Glycosphingolipid biosynthesis - globo and isoglobo series	1	9.091	0.125	Metabolism	ko00603	0.0288221	0.122494
Nitrogen metabolism	1	9.091	0.04	Metabolism	ko00910	0.0875774	0.215508
Sphingolipid metabolism	1	9.091	0.034	Metabolism	ko00600	0.100924	0.215508
Pentose and glucuronate interconversions	1	9.091	0.031	Metabolism	ko00040	0.110817	0.215508
Glycerolipid metabolism	1	9.091	0.031	Metabolism	ko00561	0.110817	0.215508
Biosynthesis of various plant secondary metabolites	1	9.091	0.03	Metabolism	ko00999	0.114092	0.215508
Cyanoamino acid metabolism	1	9.091	0.026	Metabolism	ko00460	0.133517	0.215811
Tryptophan metabolism	1	9.091	0.022	Metabolism	ko00380	0.152553	0.215811
Tyrosine metabolism	1	9.091	0.02	Metabolism	ko00350	0.165032	0.215811
Glutathione metabolism	1	9.091	0.02	Metabolism	ko00480	0.165032	0.215811
Cysteine and methionine metabolism	1	9.091	0.017	Metabolism	ko00270	0.198493	0.224959
Autophagy - yeast	1	9.091	0.017	Cellular Processes	ko04138	0.198493	0.224959
Starch and sucrose metabolism	1	9.091	0.012	Metabolism	ko00500	0.272791	0.28984
Biosynthesis of secondary metabolites	2	18.182	0.004	Metabolism	ko01110	0.622982	0.622982

## Sheet: Table S10
Table S10.Functional enrichment results of downward trend clusters in RNA (cluster_9, cluster_19 ,cluster_24)
id	num	per	ratio	class	Descrption	Pvalue	Qvalue
GO:0003735 structural constituent of ribosome	54	19.495	0.562	Molecular Function	structural constituent of ribosome	8.62175e-43	2.23303e-40
GO:0005840 ribosome	54	52.941	0.562	Cellular Component	ribosome	3.33428e-42	2.70076e-40
GO:0005198 structural molecule activity	54	19.495	0.482	Molecular Function	structural molecule activity	4.70276e-38	6.09008e-36
GO:0030529 intracellular ribonucleoprotein complex	55	53.922	0.458	Cellular Component	intracellular ribonucleoprotein complex	1.1124e-36	3.00349e-35
GO:1990904 ribonucleoprotein complex	55	53.922	0.458	Cellular Component	ribonucleoprotein complex	1.1124e-36	3.00349e-35
GO:0006412 translation	63	31.188	0.417	Biological Process	translation	8.81932e-38	3.90696e-35
GO:0043043 peptide biosynthetic process	63	31.188	0.412	Biological Process	peptide biosynthetic process	2.32396e-37	5.14757e-35
GO:0043604 amide biosynthetic process	64	31.683	0.398	Biological Process	amide biosynthetic process	7.28171e-37	1.07527e-34
GO:0006518 peptide metabolic process	64	31.683	0.39	Biological Process	peptide metabolic process	2.81177e-36	3.11403e-34
GO:0043603 cellular amide metabolic process	65	32.178	0.365	Biological Process	cellular amide metabolic process	8.80066e-35	7.79738e-33
GO:1901566 organonitrogen compound biosynthetic process	74	36.634	0.303	Biological Process	organonitrogen compound biosynthetic process	1.13934e-33	8.41215e-32
GO:1901564 organonitrogen compound metabolic process	79	39.109	0.247	Biological Process	organonitrogen compound metabolic process	3.55833e-29	2.25191e-27
GO:0043228 non-membrane-bounded organelle	57	55.882	0.3	Cellular Component	non-membrane-bounded organelle	3.1403e-26	5.08729e-25
GO:0043232 intracellular non-membrane-bounded organelle	57	55.882	0.3	Cellular Component	intracellular non-membrane-bounded organelle	3.1403e-26	5.08729e-25
GO:0005737 cytoplasm	70	68.627	0.216	Cellular Component	cytoplasm	4.19119e-24	5.6581e-23
GO:0044444 cytoplasmic part	61	59.804	0.245	Cellular Component	cytoplasmic part	4.65002e-23	5.38073e-22
GO:0044267 cellular protein metabolic process	83	41.089	0.172	Biological Process	cellular protein metabolic process	3.52443e-19	1.95165e-17
GO:0032991 macromolecular complex	68	66.667	0.183	Cellular Component	macromolecular complex	2.11684e-18	2.1433e-17
GO:0019538 protein metabolic process	89	44.059	0.162	Biological Process	protein metabolic process	6.77409e-19	3.33436e-17
GO:0044249 cellular biosynthetic process	89	44.059	0.142	Biological Process	cellular biosynthetic process	4.16296e-15	1.84419e-13
GO:1901576 organic substance biosynthetic process	89	44.059	0.14	Biological Process	organic substance biosynthetic process	1.07294e-14	4.32102e-13
GO:0009058 biosynthetic process	91	45.05	0.134	Biological Process	biosynthetic process	7.57879e-14	2.79784e-12
GO:0044271 cellular nitrogen compound biosynthetic process	75	37.129	0.149	Biological Process	cellular nitrogen compound biosynthetic process	2.34321e-13	7.98493e-12
GO:0034645 cellular macromolecule biosynthetic process	73	36.139	0.147	Biological Process	cellular macromolecule biosynthetic process	1.18818e-12	3.75974e-11
GO:0009059 macromolecule biosynthetic process	73	36.139	0.145	Biological Process	macromolecule biosynthetic process	1.82069e-12	5.37709e-11
GO:0010467 gene expression	70	34.653	0.128	Biological Process	gene expression	3.79791e-09	1.05155e-07
GO:0006807 nitrogen compound metabolic process	97	48.02	0.108	Biological Process	nitrogen compound metabolic process	8.57278e-09	2.23397e-07
GO:0044424 intracellular part	81	79.412	0.108	Cellular Component	intracellular part	3.07671e-08	2.76904e-07
GO:0005622 intracellular	84	82.353	0.103	Cellular Component	intracellular	1.13726e-07	9.21182e-07
GO:0034641 cellular nitrogen compound metabolic process	89	44.059	0.107	Biological Process	cellular nitrogen compound metabolic process	9.52242e-08	2.34357e-06
GO:0043226 organelle	67	65.686	0.113	Cellular Component	organelle	1.13984e-06	6.77501e-06
GO:0043229 intracellular organelle	67	65.686	0.113	Cellular Component	intracellular organelle	1.13984e-06	6.77501e-06
GO:0005623 cell	84	82.353	0.1	Cellular Component	cell	1.17099e-06	6.77501e-06
GO:0044464 cell part	84	82.353	0.1	Cellular Component	cell part	1.17099e-06	6.77501e-06
GO:0044238 primary metabolic process	136	67.327	0.089	Biological Process	primary metabolic process	4.39601e-07	1.02497e-05
GO:0044237 cellular metabolic process	121	59.901	0.091	Biological Process	cellular metabolic process	9.86891e-07	2.18596e-05
GO:0008152 metabolic process	179	88.614	0.078	Biological Process	metabolic process	1.2456e-06	2.62762e-05
GO:0043170 macromolecule metabolic process	106	52.475	0.095	Biological Process	macromolecule metabolic process	1.32902e-06	2.67616e-05
GO:0071704 organic substance metabolic process	139	68.812	0.086	Biological Process	organic substance metabolic process	1.51073e-06	2.9098e-05
GO:0044260 cellular macromolecule metabolic process	97	48.02	0.095	Biological Process	cellular macromolecule metabolic process	9.79675e-06	0.000180832
GO:0006414 translational elongation	3	1.485	0.75	Biological Process	translational elongation	0.00110256	0.0195374
ko03010	69	33.659	0.543	Genetic Information Processing	Ribosome	6.33649e-51	5.44938e-49

[truncated: 2 more sheets: Table S11, Table S12]
