# Supplementary material for: Integrated Transcriptomic and Proteomic Analyses Reveal Molecular Mechanism of Response to Heat Shock in Morchella sextelata
Source: J Fungi (Basel). 2025 Jan 18;11(1):76. doi: 10.3390/jof11010076 (PMC11766532; doi:10.3390/jof11010076)
Supplement: Supplementary file 1 [file jof-11-00076-s001.zip › Supplementary file 3.xlsx]

## Sheet: Baoshan
Table S1. Weather conditions in Baoshan City, Yunnan Province
Data from meteorological websites							Data from field monitoring		Gap between the highest and lowest temperatures
Date	Day/Night	High Temp	Low Temp	AQI	Wind Direction	Precipitation	High Temp	Low Temp	Gap from websites	Gap from monitoring
Dec 1st	Cloudy	19	6	18	South wind 1	0			13
Dec 2nd	Cloudy	21	6	25	West wind 1	0			15
Dec 3rd	Overcast/Cloudy	20	6	26	Southwest wind 3	0			14
Dec 4th	Clear/Cloudy	20	6	25	North wind 1	0			14
Dec 5th	Cloudy/Clear	20	7	29	Northeast wind 1	0			13
Dec 6th	Cloudy/Rain	19	9	25	West wind 1	1.46			10
Dec 7th	Cloudy	18	11	26	South wind 2	0			7
Dec 8th	Cloudy/Clear	19	10	17	Southwest wind 1	0			9
Dec 9th	Cloudy/Clear	20	7	25	Southwest wind 4	0			13
Dec 10th	Cloudy	21	8	19	Southwest wind 2	0			13
Dec 11th	Cloudy/Clear	19	6	16	Southwest wind 1	0			13
Dec 12th	Clear/Rain	19	5	14	West wind 1	0			14
Dec 13th	Clear	19	5	9	West wind 2	0			14
Dec 14th	Clear/Cloudy	19	4	13	West wind 2	0			15
Dec 15th	Clear	19	3	17	West wind 1	0			16
Dec 16th	Clear	20	3	17	West wind 1	0			17
Dec 17th	Cloudy/Clear	20	2	13	East wind 1	0			18
Dec 18th	Clear	19	1	28	East wind 1	0			18
Dec 19th	Clear	19	2	55	West wind 0	0			17
Dec 20th	Clear	18	4	17	Southwest wind 1	0			14
Dec 21st	Clear	18	3	16	Northeast wind 2	0			15
Dec 22nd	Cloudy	15	2	17	Southwest wind 1	0.06			13
Dec 23rd	Rain	15	5	11	Southwest wind 1	6.24			10
Dec 24th	Clear	16	3	17	West wind 1	0			13
Dec 25th	Cloudy/Rain	16	2	19	Southwest wind 1	0			14
Dec 26th	Cloudy	14	2	20	South wind 2	0			12
Dec 27th	Clear	16	2	45	East wind 2	0			14	0
Dec 28th	Clear	17	1	12	Southwest wind 1	0			16	0
Dec 29th	Clear/Cloudy	18	1	18	West wind 1	0			17	0
Dec 30th	Overcast/Clear	18	3	14	Southwest wind 1	0			15	0
Dec 31st	Clear	18	2	13	Southwest wind 2	0			16	0
Jan 1st	Clear	19	3	34	West wind 1	0			16	0
Jan 2nd	Clear	19	3	30	West wind 1	0			16	0
Jan 3rd	Cloudy	20	3	34	West wind 1	0			17	0
Jan 4th	Clear	18	1	28	Southwest wind 2	0			17	0
Jan 5th	Clear/Cloudy	19	1	9	West wind 2	0			18	0
Jan 6th	Clear	19	0	44	North wind 1	0			19	0
Jan 7th	Clear	19	2	10	Southwest wind 2	0			17	0
Jan 8th	Clear	19	2	50	Southeast wind 1	0			17	0
Jan 9th	Clear	20	2	12	Southwest wind 2	0			18	0
Jan 10th	Clear	19	2	26	Southwest wind 4	0			17	0
Jan 11th	Cloudy/Overcast	20	1	17	East wind 1	0			19	0
Jan 12th	Cloudy	18	5	24	Southwest wind 3	0			13	0
Jan 13th	Cloudy	15	7	6	West wind 2	0.16	15.1	9.1	8	6
Jan 14th	Cloudy/Rain	16	7	17	South wind 1	0	17.9	7.4	9	10.5
Jan 15th	Rain/Overcast	15	6	6	Northwest wind 1	2.58	15.1	8.1	9	7
Jan 16th	Rain/Clear	15	5	7	Southwest wind 1	6.78	17.7	6.6	10	11.1
Jan 17th	Clear	15	3	13	West wind 1	0	16.1	3.2	12	12.9
Jan 18th	Cloudy	16	0	39	North wind 2	0	15.6	1.8	16	13.8
Jan 19th	Cloudy	15	4	18	North wind 1	0	14.5	3.6	11	10.9
Jan 20th	Cloudy/Overcast	13	2	25	Southwest wind 4	0.8	16	3.9	11	12.1
Jan 21st	Rain/Cloudy	13	3	7	Northwest wind 1	2.47	16.1	0	10	16.1
Jan 22nd	Cloudy/Clear	16	2	26	Southwest wind 2	0	12.7	-0.7	14	13.4
Jan 23rd	Cloudy/Clear	15	2	13	West wind 2	0	12.9	4.2	13	8.7
Jan 24th	Cloudy/Overcast	16	4	29	West wind 1	0	9	6.1	12
Jan 25th	Cloudy/Light Rain	16	7	26	West wind 2	3.18	10.7	8.4	9
Jan 26th	Clear/Rain	17	6	18	Southwest wind 2	0.27	15	6.9	11
Jan 27th	Rain/Clear	14	4	11	Southwest wind 2	1.2	14.4	8.8	10
Jan 28th	Cloudy/Clear	15	1	14	West wind 2	0	14.9	6.6	14
Jan 29th	Clear	16	0	13	West wind 1	0	14.4	5.3	16
Jan 30th	Cloudy	16	1	44	Southwest wind 2	0	11.4	4	15	7.4
Jan 31st	Cloudy	15	0	27	Southwest wind 1	0	10.3	6.2	15	4.1
Feb 1st	Clear	13	3	78	Southwest wind 2	0	14.2	5.4	10	8.8
Feb 2nd	Cloudy/Clear	16	2	23	West wind 2	0	9.4	4.7	14	4.7
Feb 3rd	Cloudy/Clear	17	0	21	West wind 2	0	12.9	2.6	17	10.3
Feb 4th	Clear	18	0	29	West wind 1	0	13.9	3.3	18	10.6
Feb 5th	Cloudy/Rain	12	2	14	West wind 2	0	12.7	4.1	10	8.6
Feb 6th	Cloudy/Clear	15	2	27	Southwest wind 4	0	10.4	5.4	13	5
Feb 7th	Clear	16	0	31	Southwest wind 3	0	12.8	2.6	16	10.2
Feb 8th	Clear	16	0	20	Southwest wind 1	0	13.2	3.7	16	9.5
Feb 9th	Clear	17	1	30	West wind 3	0	14.2	4.2	16	10
Feb 10th	Clear	16	5	13	Southwest wind 2	0	15.2	5.4	11	9.8
Feb 11th	Cloudy/Clear	15	6	11	West wind 2	0	14.9	7.8	9	7.1
Feb 12th	Clear	16	2	34	Northwest wind 1	0	15	5.7	14	9.3
Feb 13th	Clear	19	0	30	South wind 3	0	15.4	5	19	10.4
Feb 14th	Clear	19	1	12	West wind 2	0	15.6	3.7	18	11.9
Feb 15th	Clear	18	3	15	West wind 2	0	15.8	4.4	15	11.4
Feb 16th	Clear	19	1	30	Southwest wind 4	0	15.7	4.7	18	11
Feb 17th	Clear	19	1	32	Southwest wind 4	0	15.9	4.7	18	11.2
Feb 18th	Clear	20	2	22	West wind 2	0	16.1	4.9	18	11.2
Feb 19th	Clear	20	2	35	West wind 1	0	16.3	4.8	18	11.5
Feb 20th	Cloudy	17	3	38	Southwest wind 4	0	15.7	5.8	14	9.9
Feb 21st	Overcast/Rain	17	3	15	Southwest wind 2	2.03	14	7.5	14	6.5
Feb 22nd	Rain/Clear	18	0	23	West wind 2	3.37	14.6	4.1	18	10.5
Feb 23rd	Cloudy/Clear	16	2	20	West wind 2	0	16.2	1.5	14	14.7
Feb 24th	Clear	19	2	15	Southwest wind 2	0	17	1.4	17	15.6
Feb 25th	Cloudy/Clear	19	2	53	Southwest wind 3	0	16.9	2.3	17	14.6
Feb 26th	Cloudy/Clear	19	3	26	West wind 2	0	20.2	4	16	16.2
Feb 27th	Clear	20	4	17	West wind 2	0	20.2	3.4	16	16.8
Feb 28th	Clear	21	5	20	Southwest wind 2	0	20.3	3.9	16	16.4
Mar 1st	Clear	20	3	20	West wind 2	0	21.2	4.5	17	16.7
Mar 2nd	Clear/Cloudy	20	4	22	West wind 2	0	21.2	3.6	16	17.6
Mar 3rd	Clear	22	4	42	Southwest wind 1	0	21.8	3.2	18	18.6
Mar 4th	Clear	22	4	10	West wind 2	0	21.4	3.6	18	17.8
Mar 5th	Cloudy/Clear	23	4	12	West wind 2	0	22.6	3.2	19	19.4
Mar 6th	Clear	26	6	14	West wind 1	0	24.3	7.1	20	17.2
Mar 7th	Clear/Cloudy	23	4	19	East wind 2	0	22.9	4.5	19	18.4
Mar 8th	Cloudy/Clear	25	4	21	Southwest wind 2	0	22.3	9.5	21	12.8
Mar 9th	Clear	25	8	13	West wind 2	0	23.1	7.7	17	15.4
Mar 10th	Cloudy/Clear	26	7	50	West wind 3	0	23.5	6.8	19	16.7
Mar 11th	Clear	26	6	47	West wind 2	0	23.6	4.5	20	19.1
Mar 12th	Cloudy/Clear	25	6	53	Northwest wind 2	0	23.7	5.6	19	18.1
Mar 13th	Clear/Cloudy	26	6	49	Northwest wind 1	0	25.2	6.6	20	18.6
Mar 14th	Cloudy	27	6	48	Northwest wind 2	0	26.1	7.5	21	18.6
Mar 15th	Cloudy/Clear	26	8	48	Northwest wind 2	0	22.4	10	18	12.4
Average		18.4381	3.45714				16.771	4.97419	15.2371	12.1947
Note: the blank of data from field monitoring means the lack of data because of the monitoring device's placement time, mid - way charging and other matters.

## Sheet: Liaocheng
Table S2. Weather conditions in Liaocheng City, Shandong Province
Data from meteorological websites							Data from field monitoring		Gap between the highest and lowest temperatures
Date	Day/Night	High Temp	Low Temp	AQI	Wind Direction	Precipitation	High Temp	Low Temp	Gap from websites	Gap from monitoring
Nov 3rd	Overcast/Cloudy	14	3	44	Northeast wind 3	0			11
Nov 4th	Overcast/Clear	13	3	78	Northeast wind 2	0			10
Nov 5th	Clear/Cloudy	18	4	70	South wind 3	0			14
Nov 6th	Cloudy	17	7	90	South wind 3	0			10
Nov 7th	Clear	17	3	83	Northeast wind 2	0			14
Nov 8th	Cloudy/Overcast	19	4	184	Southeast wind 2	0			15
Nov 9th	Overcast/Cloudy	19	9	101	South wind 2	0			10
Nov 10th	Cloudy/Haze	19	13	260	North wind 1	0			6
Nov 11th	Overcast/Rain	20	12	85	Southeast wind 1	0			8
Nov 12th	Overcast/Cloudy	15	4	19	North wind 4	0			11
Nov 13th	Cloudy/Overcast	10	2	61	Northeast wind 2	0			8
Nov 14th	Overcast/Clear	15	1	68	South wind 3	0			14
Nov 15th	Clear	18	3	104	Southwest wind 2	0			15
Nov 16th	Overcast/Cloudy	17	5	119	South wind 3	0			12
Nov 17th	Clear/Cloudy	18	6	144	South wind 3	0			12
Nov 18th	Overcast/Haze	15	5	250	Southwest wind 2	0			10
Nov 19th	Clear	17	5	119	Southwest wind 2	0			12
Nov 20th	Clear/Rain	18	6	90	South wind 2	0			12
Nov 21st	Overcast/Rain	13	8	74	Northeast wind 3	0			5
Nov 22nd	Rain/Cloudy	10	5	44	Northeast wind 3	0			5
Nov 23rd	Cloudy	15	5	123	South wind 2	0			10
Nov 24th	Clear/Cloudy	19	8	70	South wind 4	0			11
Nov 25th	Clear	18	5	108	Southeast wind 3	0			13
Nov 26th	Clear/Overcast	9	4	50	Northeast wind 3	0			5
Nov 27th	Rain	11	4	33	North wind 3	0.96			7
Nov 28th	Cloudy	10	-1	49	North wind 3	0			11
Nov 29th	Overcast/Cloudy	6	-8	30	Northeast wind 4	0	8.1	2.5	14	5.6
Nov 30th	Cloudy/Clear	-1	-7	48	South wind 1	0	10.6	0.7	6	9.9
Dec 1st	Cloudy	2	-7	55	Southwest wind 2	0	11.6	0.8	9	10.8
Dec 2nd	Cloudy	5	-4	58	South wind 3	0	10	1.5	9	8.5
Dec 3rd	Overcast	5	-4	48	Northeast wind 3	0	9.5	3.1	9	6.4
Dec 4th	Overcast/Cloudy	4	-3	46	Northeast wind 2	0	10.5	2.8	7	7.7
Dec 5th	Clear	7	-3	122	Southeast wind 2	0	12.6	1.7	10	10.9
Dec 6th	Cloudy/Clear	7	-2	172	South wind 2	0	13.3	2.4	9	10.9
Dec 7th	Cloudy	10	-1	140	South wind 2	0	12.6	3	11	9.6
Dec 8th	Cloudy/Haze	10	-3	316	West wind 2	0	12.9	4.4	13	8.5
Dec 9th	Haze/Clear	8	-2	186	Northeast wind 2	0	8.9	4.3	10	4.6
Dec 10th	Clear/Cloudy	4	-6	33	North wind 3	0	10.4	2.8	10	7.6
Dec 11th	Cloudy	4	-5	56	Northeast wind 2	0	13.4	1.3	9	12.1
Dec 12th	Clear/Cloudy	7	-4	99	West wind 3	0	12.3	3	11	9.3
Dec 13th	Cloudy/Clear	4	-7	35	Northwest wind 4	0	9.4	1.4	11	8
Dec 14th	Clear	5	-7	74	South wind 3	0	10.6	1.5	12	9.1
Dec 15th	Cloudy	3	-6	46	Northeast wind 4	0	9.4	2.4	9	7
Dec 16th	Overcast/Clear	0	-10	64	North wind 2	0	8.2	1.1	10	7.1
Dec 17th	Clear	0	-8	52	Northwest wind 4	0	6.7	0.6	8	6.1
Dec 18th	Clear	6	-7	68	Southeast wind 2	0	10.2	0.6	13	9.6
Dec 19th	Clear/Cloudy	6	-6	149	East wind 2	0	11.4	0.8	12	10.6
Dec 20th	Overcast/Clear	7	-4	162	Southwest wind 2	0	9.1	2.3	11	6.8
Dec 21st	Cloudy/Clear	6	-5	55	Northwest wind 3	0	9	0.9	11	8.1
Dec 22nd	Clear	1	-7	26	North wind 3	0	10	0.7	8	9.3
Dec 23rd	Clear	2	-7	77	Northeast wind 2	0	10	0.6	9	9.4
Dec 24th	Clear/Cloudy	4	-8	50	Northeast wind 2	0	9.8	0.7	12	9.1
Dec 25th	Overcast/Cloudy	4	-7	54	Northeast wind 1	0	10.8	0.6	11	10.2
Dec 26th	Clear/Cloudy	5	-5	132	Northeast wind 2	0	10.2	2.5	10	7.7
Dec 27th	Haze	4	-7	224	West wind 1	0			11
Dec 28th	Clear	5	-8	128	South wind 2	0			13
Dec 29th	Clear	5	-7	68	North wind 2	0			12
Dec 30th	Clear	6	-7	196	South wind 2	0			13
Dec 31st	Haze/Cloudy	7	-5	237	South wind 2	0			12
Jan 1st	Overcast	7	-5	191	Northeast wind 3	0			12
Jan 2nd	Haze	6	-5	272	Northeast wind 2	0	10.3	2.2	11	8.1
Jan 3rd	Haze/Cloudy	8	-6	164	South wind 2	0	8.7	1.1	14	7.6
Jan 4th	Haze	5	-4	338	East wind 2	0	8.6	2	9	6.6
Jan 5th	Haze	8	-5	374	South wind 2	0	8.6	1.5	13	7.1
Jan 6th	Haze/Clear	12	-4	102	West wind 3	0	11.8	2.2	16	9.6
Jan 7th	Clear	13	-2	126	Southeast wind 2	0	12.8	2.2	15	10.6
Jan 8th	Haze	10	-4	263	Northeast wind 3	0	14.3	4.4	14	9.9
Jan 9th	Clear/Cloudy	9	-5	65	Northeast wind 3	0	10.4	3.7	14	6.7
Jan 10th	Clear/Cloudy	8	-3	75	Southeast wind 1	0	10.6	2	11	8.6
Jan 11th	Clear	10	-1	104	South wind 3	0	9.6	3.2	11	6.4
Jan 12th	Overcast/Cloudy	8	-1	208	East wind 2	0	7.8	3.7	9	4.1
Jan 13th	Cloudy/Overcast	6	-1	40	Northeast wind 3	0	7.4	6.6	7	0.8
Jan 14th	Overcast/Cloudy	1	-6	35	Northeast wind 4	0	6.6	5.2	7	1.4
Jan 15th	Overcast/Cloudy	1	-8	62	Northwest wind 2	0	7	2.2	9	4.8
Jan 16th	Cloudy/Overcast	3	-8	80	South wind 2	0	6.7	2.7	11	4
Jan 17th	Cloudy	5	-7	91	West wind 2	0	9.6	4.1	12	5.5
Jan 18th	Clear/Cloudy	7	-6	85	Southwest wind 3	0	8.2	3.5	13	4.7
Jan 19th	Clear	9	-7	130	Northwest wind 3	0	11.2	4.5	16	6.7
Jan 20th	Cloudy/Clear	2	-5	48	Northeast wind 2	0	10.9	3.3	7	7.6
Jan 21st	Cloudy/Haze	8	-2	268	South wind 3	3.11	9.4	4.1	10	5.3
Jan 22nd	Haze/Overcast	8	-4	156	North wind 2	0	11.6	4.1	12	7.5
Jan 23rd	Cloudy	2	-11	63	North wind 3	0	9.9	3.3	13	6.6
Jan 24th	Clear/Cloudy	-4	-11	28	North wind 3	0	10.8	1.8	7	9
Jan 25th	Clear/Cloudy	1	-9	63	South wind 4	0	17.5	1.2	10	16.3
Jan 26th	Overcast/Clear	1	-8	106	Northeast wind 2	0	4.5	1.4	9	3.1
Jan 27th	Clear	2	-9	28	Northwest wind 3	0	8.8	0.6	11	8.2
Jan 28th	Clear	6	-8	43	Southwest wind 2	0	11.2	0.9	14	10.3
Jan 29th	Clear	11	-5	72	Southwest wind 2	0	13.3	1.9	16	11.4
Jan 30th	Clear/Cloudy	11	-2	89	South wind 3	0	12.6	3.3	13	9.3
Jan 31st	Clear/Cloudy	14	-2	204	Southeast wind 2	0	14.1	3.7	16	10.4
Feb 1st	Overcast	5	-4	39	Northeast wind 4	0	18.4	5	9	13.4
Feb 2nd	Overcast/Cloudy	4	-3	59	Southeast wind 2	0	10.2	4.5	7	5.7
Feb 3rd	Cloudy/Clear	7	-5	93	South wind 3	0	14.9	3.1	12	11.8
Feb 4th	Clear	10	-4	107	South wind 2	0	16.7	5.5	14	11.2
Feb 5th	Cloudy	12	-1	150	South wind 3	0	12.2	4.8	13	7.4
Feb 6th	Cloudy	12	-2	190	East wind 2	0	12.5	5.2	14	7.3
Feb 7th	Cloudy/Overcast	11	-2	183	Northeast wind 2	0	13.6	4.7	13	8.9
Feb 8th	Overcast	9	0	104	Northeast wind 3	1.92	11.2	5	9	6.2
Feb 9th	Overcast	6	-3	122	South wind 2	0	7	6	9	1
Feb 10th	Cloudy/Overcast	10	-1	129	South wind 2	0	12.2	5.7	11	6.5
Feb 11th	Cloudy/Overcast	10	2	99	South wind 3	0	8.5	5.8	8	2.7
Feb 12th	Rain/Overcast	7	-2	77	Northeast wind 3	0	7.5	5.3	9	2.2
Feb 13th	Cloudy	6	-3	45	North wind 3	0	9.6	4.4	9	5.2
Feb 14th	Overcast/Cloudy	7	-5	36	Northeast wind 2	0	9.2	3.5	12	5.7
Feb 15th	Clear	7	-2	53	East wind 2	0	11.7	3.2	9	8.5
Feb 16th	Cloudy	11	-1	103	South wind 3	0	11.4	4.5	12	6.9
Feb 17th	Cloudy/Overcast	13	2	75	South wind 3	0	12	5.4	11	6.6
Feb 18th	Overcast/Cloudy	15	-3	99	Northwest wind 3	0	12.2	7.8	18	4.4
Feb 19th	Clear	12	-2	48	Southwest wind 2	0	14.6	4.9	14	9.7
Feb 20th	Cloudy/Overcast	11	-2	34	Northeast wind 3	0	14	5.5	13	8.5
Feb 21st	Cloudy/Overcast	7	-2	40	Southeast wind 3	0	15.1	6.2	9	8.9
Feb 22nd	Cloudy/Clear	9	-1	60	South wind 3	0	11.5	6.5	10	5
Feb 23rd	Cloudy	10	0	85	South wind 3	0	14.2	6.1	10	8.1
Feb 24th	Cloudy/Clear	9	0	59	Northeast wind 3	0	10.9	6	9	4.9
Feb 25th	Clear	9	-3	60	Northeast wind 2	0	14.5	5.3	12	9.2
Feb 26th	Clear	12	0	79	South wind 3	0	14.4	5.6	12	8.8
Feb 27th	Clear/Cloudy	13	2	70	South wind 4	0	14	6.8	11	7.2
Feb 28th	Cloudy/Overcast	15	3	147	Southeast wind 3	0	14.8	7.8	12	7
Mar 1st	Cloudy/Clear	15	2	79	Northeast wind 3	0	15.1	6.9	13	8.2
Mar 2nd	Clear/Cloudy	16	-1	83	South wind 3	0	16.2	5.5	17	10.7
Mar 3rd	Cloudy/Clear	20	2	67	Southwest wind 3	0	17.6	6.7	18	10.9
Mar 4th	Cloudy/Clear	19	1	92	South wind 2	0	17.2	6.9	18	10.3
Mar 5th	Clear	22	3	74	South wind 3	0	18.9	7.8	19	11.1
Average		9.11382	-2.05691				11.322	3.53297	11.3711	7.43333
Note: the blank of data from field monitoring means the lack of data because of the monitoring device's placement time, mid - way charging and other matters.
