# Supplementary material for: Integrated Transcriptomic and Proteomic Analyses Reveal Molecular Mechanism of Response to Heat Shock in Morchella sextelata
Source: J Fungi (Basel). 2025 Jan 18;11(1):76. doi: 10.3390/jof11010076 (PMC11766532; doi:10.3390/jof11010076)
Supplement: Supplementary file 1 [file jof-11-00076-s001.zip › Supplementary file 4.xlsx]

## Sheet: Sheet1
Table S1. The evaluation rank of 23 proteomic imputation methods by four criterions
	Methods	NRMSE_Rank	SOR_Rank	ACC_OI_Rank	PSS_Rank	Rank_Mean
Method 3	gms	4	2	3	1.5	2.625
Method 6	impseqrob	1	1	2	8	3
Method 21	trknn	7	3	4	3	4.25
Method 17	rf	8	4	5	1.5	4.625
Method 5	impseq	3	5	6	7	5.25
Method 9	lls	10	6	7	4	6.75
Method 4	grr	2	8	11	9	7.5
Method 19	seqknn	9	9	8	5	7.75
Method 1	bpca	6	7	9	10	8
Method 8	knnmethod	11	10	10	6	9.25
Method 10	mice-cart	12	11	13	11	11.75
Method 7	irm	5	14	16	14	12.25
Method 18	rowmedian	13	12	12	12	12.25
Method 2	colmedian	15	13	14	13	13.75
Method 11	mindet	16	15	17	15	15.75
Method 14	mle	22	22	1	22	16.75
Method 16	qrilc	20	16	15	17	17
Method 13	minprob	17	18	20	16	17.75
Method 12	minimum	18.5	17	18	18.5	18
Method 20	svdmethod	14	20	21	20	18.75
Method 22	zero	18.5	19	19	18.5	18.75
Method 15	pi	21	21	22	21	21.25
