# Supplementary material for: Integrated Transcriptomic and Proteomic Analyses Reveal Molecular Mechanism of Response to Heat Shock in Morchella sextelata
Source: J Fungi (Basel). 2025 Jan 18;11(1):76. doi: 10.3390/jof11010076 (PMC11766532; doi:10.3390/jof11010076)
Supplement: Supplementary file 1 [file jof-11-00076-s001.zip › Supplementary file 5.xlsx]

## Sheet: Table S1
Table S1. Homologous annotation gene comparison table of HSPs relative genes
	Symbol	geneID in M. sextelata	Database Links	Species
HSPs relative genes	Hsf1	D15AGene08774.t1	https://www.ncbi.nlm.nih.gov/protein/QHB08577.1	Saccharomyces cerevisiae
	HSP70-1	D15AGene00946.t1	https://www.ncbi.nlm.nih.gov/protein/XP_722186.1	Candida albicans SC5314
	HSP70-2	D15AGene09637.t1	https://www.ncbi.nlm.nih.gov/protein/RAQ62310.1	Aspergillus flavus
	Hsp90	D15AGene00493.t1	https://www.uniprot.org/uniprotkb/B0Y324/entry	Aspergillus fumigatus
	Hsp60	D15AGene08780.t1	https://www.ncbi.nlm.nih.gov/protein/QRD91859.1	Aspergillus flavus
	Hsp104	D15AGene07144.t1	https://www.ncbi.nlm.nih.gov/protein/CAA97475.1	Saccharomyces cerevisiae
	Hsp30	D15AGene05603.t1	https://www.ncbi.nlm.nih.gov/protein/2118589940	Aspergillus flavus
	Hsp10	D15AGene08819.t1	https://www.ncbi.nlm.nih.gov/protein/KZV12869.1	Saccharomyces cerevisiae
	Hsp78	D15AGene05378.t1	https://www.ncbi.nlm.nih.gov/protein/KAJ1713767.1	Aspergillus flavus
	Hsp70-3	D15AGene10351.t1	https://www.ncbi.nlm.nih.gov/protein/EDP56075.1	Aspergillus fumigatus A1163
	Hsp40	D15AGene01324.t1	https://www.ncbi.nlm.nih.gov/protein/KAI4835648.1/	Plasmodium brasilianum

## Sheet: Table S2
Table S2. Homologous annotation gene comparison table of CWI relative genes
	Symbol	geneID in M. sextelata	Database Links	Species
CWI relative genes	Wsc1	D15AGene10206.t1	https://www.ncbi.nlm.nih.gov/protein/70993234	Aspergillus fumigatus
	Wsc3	D15AGene01972.t1	https://www.ncbi.nlm.nih.gov/protein/70998006	Aspergillus fumigatus
	MidA	D15AGene00295.t1	https://www.ncbi.nlm.nih.gov/protein/EAL92485.1	Aspergillus fumigatus
	Rho1	D15AGene00300.t1	https://www.ncbi.nlm.nih.gov/protein/70991469	Aspergillus fumigatus
	Rom2	D15AGene05988.t1	https://www.ncbi.nlm.nih.gov/protein/6323403	Aspergillus fumigatus
	Bck1	D15AGene10314.t1	https://www.yeastgenome.org/locus/S000003631	Saccharomyces cerevisiae
	Mkk2	D15AGene03117.t1	https://www.yeastgenome.org/locus/S000006061	Saccharomyces cerevisiae
	MpkA	D15AGene05474.t1	https://fungidb.org/fungidb/app/record/gene/AFUB_070630	Aspergillus fumigatus
	RlmA	D15AGene01270.t1	https://fungidb.org/fungidb/app/record/gene/AFUB_040580	Aspergillus fumigatus
	PkcA	D15AGene04474.t1	https://fungidb.org/fungidb/app/record/gene/AFUB_059540	Aspergillus fumigatus
	Hsp90	D15AGene00493.t1	https://www.uniprot.org/uniprotkb/B0Y324/entry	Aspergillus fumigatus

## Sheet: Table S3
Table S3. Homologous annotation gene comparison table of HSPs relative genes
Gene ID	Symbol	DEGs	DEPs	Database Link	Description
D15AGene04881.t1	CTA1	0.62074	-0.158835	https://www.yeastgenome.org/locus/YDR256C	catalase
D15AGene09086.t1	GPX	-1.01281	0.353544	https://www.yeastgenome.org/locus/S000001509	Glutathione peroxidase
D15AGene00328.t1	GLR1	-0.157348	0.243635	https://www.yeastgenome.org/locus/S000006012	Cytosolic and mitochondrial glutathione oxidoreductase
D15AGene01912.t1	TSA1	-0.27687	0.997282	https://www.yeastgenome.org/locus/S000004490	Thioredoxin peroxidase
D15AGene07251.t1	AHP1	-0.661159	0.961589	https://www.yeastgenome.org/locus/S000004099	Thiol-specific peroxiredoxin
D15AGene01235.t1	TRR	-0.166267	-0.0420645	https://www.yeastgenome.org/locus/S000002761	Cytoplasmic thioredoxin reductase
D15AGene04450.t1	TRX1	-0.152687	0.58404	https://www.yeastgenome.org/locus/S000003441	Cytoplasmic thioredoxin isoenzyme
D15AGene06022.t1	SOD	-0.431588	0.679082	https://fungidb.org/fungidb/app/record/gene/AFLA_010135	superoxide dismutase [Cu-Zn]
D15AGene00690.t1	Prx	0.112921	0.122529	https://fungidb.org/fungidb/app/record/gene/YBL064C	thioredoxin peroxidase
